# Supplementary material for: A Retrospective Study on COVID-19 Infections Caused by Omicron Variant with Clinical, Epidemiological, and Viral Load Evaluations in Breakthrough Infections
Source: Int J Med Sci. 2024 Jan 1;21(3):454–63. doi: 10.7150/ijms.87167 (PMC10797678; doi:10.7150/ijms.87167)
Supplement: Supplementary file 1 — Supplementary table. [file ijmsv21p0454s1.xlsx]

## Sheet: comorbidities
n(%)	hypertension	no hypertension	χ2	P		diabetes	no diabetes	χ2	P		cardiovascular diseases	no cardiovascular diseases	χ2	P		cerebrovascular disease	no cerebrovascular disease	χ2	P		respiratory diseases	no respiratory diseases	χ2	P		kidney disease	no kidney disease	χ2	P		tumor	no tumor	χ2	P		hypothyroidism	no hypothyroidism	χ2	P
68191	7125(10.45)	61066(89.55)				2513(3.69)	65678(96.31)				2816(4.13)	65375(95.87)				519(0.76)	67672(99.24)				468(0.69)	67723(99.31)				232(0.34)	67959(99.66)				253(0.37)	67938(99.63)				100(0.15)	68091(99.85)
Positive Symptoms	2330(32.7)	15693(25.7)	160.94	＜0.001		770(30.64)	17253(26.27)	23.79	＜0.001		973(34.55)	17050(26.08)	99.66	＜0.001		129(24.86)	17894(26.44)	0.67	0.41		226(48.29)	17797(26.28)	115.81	＜0.001		87(37.5)	17936(26.39)	14.67	＜0.001		83(32.81)	17940(26.41)	5.31	0.02		55(55)	17968(26.39)	43.04	＜0.001
Cough	1690(23.72)	11239(18.4)	117.29	＜0.001		563(22.4)	12366(18.83)	20.14	＜0.001		720(25.57)	12209(18.68)	83.48	＜0.001		93(17.92)	12836(18.97)	0.37	0.54		165(35.26)	12764(18.85)	81.45	＜0.001		64(27.59)	12865(18.93)	11.27	＜0.001		56(22.13)	12873(18.95)	1.67	0.2		37(37)	12892(18.93)	21.21	＜0.001
Sputum	1093(15.34)	7256(11.88)	71.02	＜0.001		353(14.05)	7996(12.17)	7.9	0.01		512(18.18)	7837(11.99)	96.4	＜0.001		61(11.75)	8288(12.25)	0.12	0.73		125(26.71)	8224(12.14)	91.78	＜0.001		40(17.24)	8309(12.23)	5.41	0.02		43(17)	8306(12.23)	5.34	0.02		28(28)	8321(12.22)	23.14	＜0.001
Sore throat	190(2.67)	2132(3.49)	13.19	＜0.001		59(2.35)	2263(3.45)	8.87	＜0.001		88(3.13)	2234(3.42)	0.7	0.4		5(0.96)	2317(3.42)	9.48	＜0.001		28(5.98)	2294(3.39)	9.52	＜0.001		11(4.74)	2311(3.4)	1.26	0.26		16(6.32)	2306(3.39)	6.58	0.01		10(10)	2312(3.4)	13.24	＜0.001
Stuffy Nose	86(1.21)	1422(2.33)	37.12	＜0.001		30(1.19)	1478(2.25)	12.5	＜0.001		40(1.42)	1468(2.25)	8.5	＜0.001		6(1.16)	1502(2.22)	2.69	0.1		14(2.99)	1494(2.21)	1.33	0.25		4(1.72)	1504(2.21)	0.26	0.61		6(2.37)	1502(2.21)	0.03	0.86		5(5)	1503(2.21)	3.6	0.06
dyspnea	5(0.07)	97(0.16)	3.36	0.07		2(0.08)	100(0.15)	0.86	0.36		10(0.36)	92(0.14)	8.31	＜0.001		2(0.39)	100(0.15)	1.95	0.16		7(1.5)	95(0.14)	57.17	＜0.001		1(0.43)	101(0.15)	1.24	0.27		1(0.4)	101(0.15)	1.03	0.31		2(2)	100(0.15)	22.96	＜0.001
Fatigue	619(8.69)	4222(6.91)	30.44	＜0.001		197(7.84)	4644(7.07)	2.17	0.14		359(12.75)	4482(6.86)	142.14	＜0.001		45(8.67)	4796(7.09)	1.96	0.16		78(16.67)	4763(7.03)	65.4	＜0.001		32(13.79)	4809(7.08)	15.82	＜0.001		29(11.46)	4812(7.08)	7.33	0.01		21(21)	4820(7.08)	29.34	＜0.001
Fever	608(8.53)	3694(6.05)	66.61	＜0.001		172(6.84)	4130(6.29)	1.27	0.26		304(10.8)	3998(6.12)	100.04	＜0.001		44(8.48)	4258(6.29)	4.16	0.04		73(15.6)	4229(6.24)	68.8	＜0.001		27(11.64)	4275(6.29)	11.19	＜0.001		24(9.49)	4278(6.3)	4.34	0.04		19(19)	4283(6.29)	27.29	＜0.001
Muscle Soreness	488(6.85)	3438(5.63)	17.48	＜0.001		160(6.37)	3766(5.73)	1.79	0.18		277(9.84)	3649(5.58)	90.08	＜0.001		40(7.71)	3886(5.74)	3.66	0.06		60(12.82)	3866(5.71)	43.33	＜0.001		18(7.76)	3908(5.75)	1.72	0.19		22(8.7)	3904(5.75)	4.04	0.04		15(15)	3911(5.74)	15.77	＜0.001
Hyposmia	19(0.27)	202(0.33)	0.81	0.37		3(0.12)	218(0.33)	3.39	0.07		8(0.28)	213(0.33)	0.15	0.7		1(0.19)	220(0.33)	0.28	0.6		2(0.43)	219(0.32)	0.16	0.69		0(0)	221(0.33)	0.76	0.38		1(0.4)	220(0.32)	0.04	0.84		1(1)	220(0.32)	1.42	0.23
Taste Perversion	27(0.38)	254(0.42)	0.21	0.65		6(0.24)	275(0.42)	1.91	0.17		9(0.32)	272(0.42)	0.61	0.43		1(0.19)	280(0.41)	0.61	0.43		5(1.07)	276(0.41)	4.95	0.03		0(0)	281(0.41)	0.96	0.33		1(0.4)	280(0.41)	0	0.97		2(2)	279(0.41)	6.15	0.01
Gatrointestinal	15(0.21)	150(0.25)	0.64	0.26		1(0.04)	164(0.25)	2.04	0.15		8(0.29)	157(0.24)	0.2	0.68		2(0.39)	163(0.24)	0.32	0.58		6(1.28)	159(0.24)	73.5	＜0.001		1(0.43)	164(0.24)	0.69	0.45		2(0.79)	163(0.24)	10.28	＜0.001		0(0)	165(0.24)	0.43	0.54
Headache	82(1.15)	1028(1.68)	11.3	＜0.001		27(1.07)	1083(1.65)	5	0.03		56(1.99)	1054(1.61)	2.39	0.12		10(1.93)	1100(1.63)	0.29	0.59		10(2.14)	1100(1.62)	0.78	0.38		4(1.72)	1106(1.63)	0.01	0.91		5(1.98)	1105(1.63)	0.19	0.66		4(4)	1106(1.62)	3.52	0.06
Average values of ORF1ab gene	32.52(2.58)	32.64(2.67)	12.74	＜0.001		32.49(2.6)	32.63(2.67)	6.97	0.01		32.5(2.68)	32.63(2.66)	6.75	0.01		32.52(2.71)	32.63(2.66)	0.94	0.33		32.59(2.58)	32.63(2.66)	0.11	0.74		32.67(2.82)	32.63(2.66)	0.05	0.83		32.46(2.9)	32.63(2.66)	0.97	0.32		32.49(2.55)	32.63(2.66)	0.28	0.6
Average values of N gene	30.52(2.4)	30.66(2.48)	21.5	＜0.001		30.48(2.44)	30.65(2.48)	11.38	＜0.001		30.53(2.49)	30.65(2.47)	6.52	0.01		30.56(2.45)	30.65(2.48)	0.72	0.4		30.69(2.42)	30.65(2.48)	0.12	0.73		30.59(2.58)	30.65(2.48)	0.12	0.74		30.39(2.6)	30.65(2.47)	2.77	0.1		30.53(2.4)	30.65(2.48)	0.23	0.63
Minimum values of ORF1ab gene	29.74(4.28)	30.22(4.24)	81.06	＜0.001		29.61(4.41)	30.19(4.24)	45.19	＜0.001		29.75(4.34)	30.19(4.24)	28.66	＜0.001		29.89(4.28)	30.17(4.24)	2.19	0.14		29.88(4.26)	30.17(4.24)	2.23	0.14		29.83(4.68)	30.17(4.24)	1.47	0.23		29.6(4.49)	30.17(4.24)	4.57	0.03		29.86(4.32)	30.17(4.24)	0.54	0.46
Minimum values of N gene	27.87(4.09)	28.36(4.05)	93.24	＜0.001		27.75(4.21)	28.33(4.05)	49.71	＜0.001		27.91(4.15)	28.32(4.05)	28.34	＜0.001		28.07(4.07)	28.31(4.05)	1.86	0.17		28.1(4.12)	28.31(4.05)	1.21	0.27		27.9(4.46)	28.31(4.05)	2.4	0.12		27.74(4.21)	28.31(4.05)	5.04	0.03		28.09(4.09)	28.31(4.05)	0.29	0.59
Nucleic acid-negative days	6.03(3.43)	5.3(2.91)	387.21	＜0.001		6.24(3.52)	5.34(2.95)	219.56	＜0.001		6.01(3.43)	5.35(2.95)	135.29	＜0.001		5.85(3.26)	5.37(2.97)	13.15	＜0.001		6.17(3.46)	5.37(2.97)	33.48	＜0.001		5.67(3.27)	5.38(2.97)	2.31	0.13		6.22(3.39)	5.37(2.97)	20.32	＜0.001		5.49(3.57)	5.38(2.97)	0.15	0.7
